# Supplementary material for: Development of Genus-Specific PCR Primers for Molecular Monitoring of Invasive Nostocalean Cyanobacteria
Source: Int J Environ Res Public Health. 2021 May 26;18(11):5703. doi: 10.3390/ijerph18115703 (PMC8198022; doi:10.3390/ijerph18115703)
Supplement: Supplementary file 1 [file ijerph-18-05703-s001.zip]

Archive with 1 entries (1 files):
- ijerph-1150153-supplementary.pdf
